# Supplementary material for: Geographic and Temporal Variability of Hepatitis E Virus Circulation in the Russian Federation
Source: Viruses. 2022 Dec 22;15(1):37. doi: 10.3390/v15010037 (PMC9865877; doi:10.3390/v15010037)
Supplement: Supplementary file 1 [file viruses-15-00037-s001.zip]

Archive with 1 entries (1 files):
- viruses-2064477-SI.pdf
